# Supplementary material for: Online Advertising as a Public Health and Recruitment Tool: Comparison of Different Media Campaigns to Increase Demand for Smoking Cessation Interventions
Source: J Med Internet Res. 2008 Dec 15;10(5):e50. doi: 10.2196/jmir.1001 (PMC2630839; doi:10.2196/jmir.1001)
Supplement: Supplementary file 2 [file jmir_v10i5e50_app2.zip]

Archive with 17 entries (16 files):
- 1001-3608-2-SP.gif
- __MACOSX/
- __MACOSX/._1001-3608-2-SP.gif
- 1001-5104-2-SP.gif
- __MACOSX/._1001-5104-2-SP.gif
- 1001-5105-1-SP.gif
- __MACOSX/._1001-5105-1-SP.gif
- 1001-5106-1-SP.jpg
- __MACOSX/._1001-5106-1-SP.jpg
- 1001-5107-1-SP.jpg
- __MACOSX/._1001-5107-1-SP.jpg
- 1001-5108-1-SP.gif
- __MACOSX/._1001-5108-1-SP.gif
- 1001-5109-1-SP.jpg
- __MACOSX/._1001-5109-1-SP.jpg
- 1001-5110-1-SP.jpg
- __MACOSX/._1001-5110-1-SP.jpg
